# Supplementary material for: Genomic Rewilding of Domestic Animals: The Role of Hybridization and Selection in Wolfdog Breeds
Source: Genes (Basel). 2025 Jan 19;16(1):102. doi: 10.3390/genes16010102 (PMC11764532; doi:10.3390/genes16010102)
Supplement: Supplementary file 1 [file genes-16-00102-s001.zip]

Archive with 3 entries (3 files):
- Figure S1 Optimal number of axes.pdf
- Tab S2 Sample ID_Q values.xlsx
- Table S1 Average_length_ROH.xlsx
