# Supplementary material for: Genomic Rewilding of Domestic Animals: The Role of Hybridization and Selection in Wolfdog Breeds
Source: Genes (Basel). 2025 Jan 19;16(1):102. doi: 10.3390/genes16010102 (PMC11764532; doi:10.3390/genes16010102)
Supplement: Supplementary file 1 [file genes-16-00102-s001.zip › Tab S2 Sample ID_Q values.xlsx]

## Sheet: List1
		Q values
Orig. POP	Sample ID	POP1	POP2	POP3	POP4
CSW	CSW_GT107	1e-05	0.14049	0.85949	1e-05
CSW	CSW_GT108	1e-05	0.17901	0.82097	1e-05
CSW	DS1_0004	1e-05	0.013017	0.986963	1e-05
CSW	DS1_0005	1e-05	1e-05	0.99997	1e-05
CSW	DS1_0007	2e-05	1e-05	0.99996	1e-05
CSW	DS1_0008	1e-05	1e-05	0.99997	1e-05
CSW	DS1_0009	1e-05	1e-05	0.99997	1e-05
CSW	DS1_0013	1e-05	0.052651	0.947329	1e-05
CSW	DS1_0014	1e-05	1e-05	0.99997	1e-05
CSW	DS1_0015	1e-05	0.010495	0.989485	1e-05
CSW	DS1_0018	1e-05	1e-05	0.99997	1e-05
CSW	DS1_0019	1e-05	1e-05	0.99997	1e-05
CSW	DS1_0020	1e-05	0.066577	0.933403	1e-05
CSW	DS1_0021	1e-05	1e-05	0.99997	1e-05
CSW	DS1_0023	1e-05	0.060313	0.939667	1e-05
CSW	DS1_0024	1e-05	1e-05	0.99997	1e-05
CSW	DS1_0025	1e-05	1e-05	0.99997	1e-05
CSW	DS1_0026	1e-05	1e-05	0.99997	1e-05
CSW	DS1_0028	1e-05	1e-05	0.99997	1e-05
CSW	DS1_0029	1e-05	0.060309	0.939671	1e-05
CSW	DS1_0030	1e-05	0.084673	0.915307	1e-05
CSW	DS1_0031	1e-05	1e-05	0.99997	1e-05
CSW	DS1_0032	1e-05	1e-05	0.99997	1e-05
CSW	DS1_0035	1e-05	0.069201	0.930779	1e-05
CSW	DS1_0036	1e-05	0.077138	0.922842	1e-05
CSW	DS1_0037	1e-05	1e-05	0.99997	1e-05
CSW	DS1_0038	1e-05	0.054168	0.945812	1e-05
CSW	DS1_0040	1e-05	1e-05	0.99997	1e-05
CSW	DS1_0042	1e-05	0.004163	0.995817	1e-05
CSW	DS1_0043	1e-05	1e-05	0.99997	1e-05
CSW	DS1_0045	1e-05	0.053376	0.946604	1e-05
CSW	DS1_0046	1e-05	1e-05	0.99997	1e-05
CSW	DS1_0049	1e-05	0.066196	0.933784	1e-05
CSW	DS1_0050	1e-05	0.031474	0.968506	1e-05
CSW	WDCKR01	1e-05	0.066768	0.933212	1e-05
CSW	WDCKR02	1e-05	1e-05	0.99997	1e-05
CSW	WDCKR03	1e-05	0.004222	0.995758	1e-05
CSW	WDCKR04	1e-05	1e-05	0.99997	1e-05
CSW	WDCKR05	1e-05	0.068096	0.931884	1e-05
CSW	WDCKR06	1e-05	0.030818	0.969162	1e-05
CSW	WDCKR07	1e-05	0.038772	0.961208	1e-05
CSW	WDCKR08	1e-05	0.126542	0.873438	1e-05
CSW	WDCKR09	1e-05	0.06728	0.920139	0.012572
CSW	WDCKR10	1e-05	1e-05	0.99997	1e-05
CSW	WDCT01A	1e-05	1e-05	0.99997	1e-05
CSW	WDCT02A	1e-05	0.054053	0.945927	1e-05
GSH	GSH_GT200	1e-05	0.99997	1e-05	1e-05
GSH	GSH_GT201	1e-05	0.99997	1e-05	1e-05
GSH	GSH_GT202	1e-05	0.91496	0.070471	0.014559
GSH	GSH_GT203	1e-05	0.99997	1e-05	1e-05
GSH	GSH_GT204	1e-05	0.99997	1e-05	1e-05
GSH	GSH_GT205	1e-05	0.99997	1e-05	1e-05
GSH	GSH_GT206	1e-05	0.99997	1e-05	1e-05
GSH	GSH_GT207	1e-05	0.99997	1e-05	1e-05
GSH	GSH_GT208	1e-05	0.99997	1e-05	1e-05
GSH	GSH_GT209	1e-05	0.99997	1e-05	1e-05
GSH	GSH_GT210	1e-05	0.99997	1e-05	1e-05
GSH	GSH_GT211	1e-05	0.99997	1e-05	1e-05
SAW	DS1_0001	1e-05	1e-05	1e-05	0.99997
SAW	DS1_0002	1e-05	1e-05	1e-05	0.99997
SAW	DS1_0003	1e-05	1e-05	1e-05	0.99997
SAW	DS1_0006	1e-05	1e-05	1e-05	0.99997
SAW	DS1_0010	0.00801	0.001913	0.005372	0.984706
SAW	DS1_0011	1e-05	1e-05	1e-05	0.99997
SAW	DS1_0012	1e-05	1e-05	1e-05	0.99997
SAW	DS1_0016	1e-05	1e-05	0.051381	0.948599
SAW	DS1_0017	1e-05	1e-05	0.123818	0.876162
SAW	DS1_0022	1e-05	1e-05	1e-05	0.99997
SAW	DS1_0027	1e-05	1e-05	1e-05	0.99997
SAW	DS1_0033	1e-05	1e-05	0.041596	0.958384
SAW	DS1_0034	1e-05	1e-05	0.032695	0.967285
SAW	DS1_0039	1e-05	1e-05	1e-05	0.99997
SAW	DS1_0041	0.038954	1e-05	0.055134	0.905902
SAW	DS1_0044	0.066992	1e-05	1e-05	0.932988
SAW	DS1_0047	1e-05	1e-05	0.065388	0.934592
SAW	DS1_0048	0.035596	1e-05	0.060176	0.904218
SAW	SAW_LU1453	1e-05	1e-05	0.012053	0.987927
SAW	SAW_LU1454	0.205685	0.005684	1e-05	0.788621
WLF	DS2_0347	0.99997	1e-05	1e-05	1e-05
WLF	DS2_0527	0.99997	1e-05	1e-05	1e-05
WLF	DS2_0531	0.99997	1e-05	1e-05	1e-05
WLF	DS2_0548	0.99997	1e-05	1e-05	1e-05
WLF	DS2_0553	0.99997	1e-05	1e-05	1e-05
WLF	DS2_0555	0.944444	0.054953	1e-05	0.000592
WLF	DS2_0833	0.99997	1e-05	1e-05	1e-05
WLF	Wlf_19785	0.99997	1e-05	1e-05	1e-05
WLF	Wlf_22799	0.99997	1e-05	1e-05	1e-05
WLF	Wlf_22802	0.99997	1e-05	1e-05	1e-05
WLF	Wlf_22803	0.99997	1e-05	1e-05	1e-05
WLF	Wlf_22804	0.96193	0.006574	0.028812	0.002683
WLF	Wlf_22809	0.99997	1e-05	1e-05	1e-05
WLF	Wlf_22810	0.99997	1e-05	1e-05	1e-05
WLF	Wlf_22818	0.935691	0.051246	0.001135	0.011927
WLF	Wlf_LU1655	0.99997	1e-05	1e-05	1e-05
WLF	Wlf_LU1656	0.99997	1e-05	1e-05	1e-05
WLF	Wlf_LU1657	0.99997	1e-05	1e-05	1e-05
WLF	Wlf_LUb1	0.98175	1e-05	0.01823	1e-05
WLF	Wlf_LUb3	0.922858	0.042589	0.014428	0.020125
