# Supplementary material for: Genomic Rewilding of Domestic Animals: The Role of Hybridization and Selection in Wolfdog Breeds
Source: Genes (Basel). 2025 Jan 19;16(1):102. doi: 10.3390/genes16010102 (PMC11764532; doi:10.3390/genes16010102)
Supplement: Supplementary file 1 [file genes-16-00102-s001.zip › Table S1 Average_length_ROH.xlsx]

## Sheet: List1
Mbp	SAW	CSW	GSH	WLF
0 - 2	1.3	1.3	1.3	1.2
2 - 4	2.9	2.9	2.8	2.8
4 - 8	5.7	5.8	5.7	5.5
8 - 16	11.2	11.1	10.9	10.8
> 16	26.9	25.1	24.0	25.0
